# Supplementary material for: Different skeletal protein toolkits achieve similar structure and performance in the tropical coral Stylophora pistillata and the temperate Oculina patagonica
Source: Sci Rep. 2022 Oct 4;12:16575. doi: 10.1038/s41598-022-20744-0 (PMC9532382; doi:10.1038/s41598-022-20744-0)
Supplement: Supplementary file 2 — Supplementary Information 2. [file 41598_2022_20744_MOESM2_ESM.xlsx]

## Sheet: metadata
ID	Species	Database	Version	Phylum	Class	Order	Common.name	Skeleton	Scleractinia.clade
AcanthasterP	Acanthaster planci	NCBI	GCF_001949145.1	Echinodermata	Asteroidea	Valvatida	Starfish	Calcite	#N/A
AmphibalanusA	Amphibalanus amphitrite	NCBI	GCA_009805615.1	Arthropoda	Maxillopoda	Sessilia	Barnacle	Calcite	#N/A
CniAcroporaD	Acropora digitifera	NCBI	GCF_000222465.1	Cnidaria	Anthozoa	Scleractinia	Stony coral	Aragonite	Complexa
CniAcroporaM	Acropora millepora	NCBI	GCF_004143615.1	Cnidaria	Anthozoa	Scleractinia	Stony coral	Aragonite	Complexa
CniDiscosoma	Discosoma sp.	http://corallimorpharia.reefgenomics.org	dspp_1.0	Cnidaria	Anthozoa	Corallimorpharia	Soft coral	#N/A	#N/A
CniFungiaSp	Fungia fungites	reefgenomics.org	ffun_1.0	Cnidaria	Anthozoa	Scleractinia	Stony coral	Aragonite	Robusta
CniGalaxeaF	Galaxea fascicularis	reefgenomics.org	gfas_1.0	Cnidaria	Anthozoa	Scleractinia	Stony coral	Aragonite	Complexa
CniGoniastreaA	Coelastrea aspera	reefgenomics.org	gasp_1.0	Cnidaria	Anthozoa	Scleractinia	Stony coral	Aragonite	Robusta
CniMergedstylophoraP	Stylophora pistillata	NCBI	GCF_002571385.1	Cnidaria	Anthozoa	Scleractinia	Stony coral	Aragonite	Robusta
CniMontiporaC	Montipora capitata	http://cyanophora.rutgers.edu/montipora/	V2	Cnidaria	Anthozoa	Scleractinia	Stony coral	Aragonite	Complexa
CniNemvArnau	Nematostella vectensis	NCBI	GCF_000209225.1	Cnidaria	Anthozoa	Actiniaria	Starlet sea anemone	#N/A	#N/A
CniOpatagonica	Oculina patagonica	NCBI	SRX6096996	Cnidaria	Anthozoa	Scleractinia	Stony coral	Aragonite	Robusta
CniOrbicellaF	Orbicella faveolata	NCBI	GCF_002042975.1	Cnidaria	Anthozoa	Scleractinia	Stony coral	Aragonite	Robusta
CniPoritesL	Porites lutea	reefgenomics.org	plut2v1.1	Cnidaria	Anthozoa	Scleractinia	Stony coral	Aragonite	Complexa
CniXenia	Xenia sp.	http://cmo.carnegiescience.edu/data/	v1	Cnidaria	Anthozoa	Alcyonacea	Soft coral	#N/A	#N/A
CrassostreaG	Crassostrea gigas	Ensembl	oyster_v9.45	Mollusca	Bivalvia	Ostreida	Oyster	Aragonite+Calcite	#N/A
DanioR	Danio rerio	Ensembl	GRCz11.97	Chordata	Actinopterygii	Cypriniformes	Zebrafish	hydroxyapatite	#N/A
Human	Homo sapiens	Ensembl	GRCh38.97	Chordata	Mammalia	Primates	Human	hydroxyapatite	#N/A
LingulaA	Lingula anatina	NCBI	GCA_001039355.2	Brachiopoda	Lingulata	Lingulida	Brachipoda	hydroxyapatite	#N/A
LottiaG	Lottia gigantea	Ensembl	Lotgi1.45	Mollusca	Gastropoda	Patellogastropoda	Owl limpet	Aragonite+Calcite	#N/A
StrongylocentrotusP	Strongylocentrotus purpuratus	NCBI	GCF_000002235.4	Echinodermata	Echinoidea	Echinoida	Sea urchin	Calcite	#N/A
