# Supplementary material for: Different skeletal protein toolkits achieve similar structure and performance in the tropical coral Stylophora pistillata and the temperate Oculina patagonica
Source: Sci Rep. 2022 Oct 4;12:16575. doi: 10.1038/s41598-022-20744-0 (PMC9532382; doi:10.1038/s41598-022-20744-0)
Supplement: Supplementary file 3 — Supplementary Information 3. [file 41598_2022_20744_MOESM3_ESM.xlsx]

## Sheet: SOMP_seq_summary
Orthogroup	Clade	Multiple SOMPs from distinct species	Protein ID	Species	Sequence annotation	Sequence accession	PFam accession	GO accession	InterPro accession
OG0000000	1	0	rna33336	S. pistillata	Retrovirus-related Pol polyprotein from transposon 17.6	A0A2B4R6D8	PF17921;PF00078;PF17919;PF00665	GO:0015074	IPR041588;IPR000477;IPR041577;IPR001584;IPR012337;IPR043502
OG0000001	1	0	rna36110	S. pistillata	Uncharacterized protein (Fragment)	A0A2B4R2J0	PF05380		IPR008042
OG0000001	3	0	TRINITY_DN240507_c0_g1_i1.p1	O. patagonica	Uncharacterized protein	A0A2B4R5Z6	PF18701;PF17921;PF05380	GO:0015074	IPR040676;IPR001584;IPR041588;IPR008042;IPR012337;IPR043502
OG0000003	1	0	TRINITY_DN257402_c1_g1_i17.p1	O. patagonica	Neurogenic locus Notch protein	A0A2B4SPX5	PF00754	GO:0001525;GO:0005021;GO:0007411;GO:0009887;GO:0017154;GO:0019838;GO:0035767;GO:0048010;GO:0071526	IPR000421;IPR027146;IPR008979
OG0000004	1	0	TRINITY_DN240414_c0_g4_i1.p1	O. patagonica	Ficolin-1 (Collagen/fibrinogen domain-containing protein 1) (Ficolin-A) (Ficolin-alpha) (M-ficolin)	FCN1_MOUSE	PF00147		IPR002181;IPR036056
OG0000014	1	0	rna28314	S. pistillata	Deleted in malignant brain tumors 1 protein	A0A2B4RL55	PF07645;PF00431;PF00530	GO:0005509;GO:0005044;GO:0016020	IPR000859;IPR000742;IPR001881;IPR001190;IPR017448;IPR035914;IPR036772
OG0000028	1	0	rna5452	S. pistillata	Cationic trypsin-3	A0A2B4ST02	PF00089	GO:0004252;GO:0006508	IPR003582;IPR001254;IPR001314;IPR009003
OG0000028	2	0	TRINITY_DN247273_c1_g3_i8.p1	O. patagonica	Trypsin-1, EC 3.4.21.4 (Trypsin I)	TRYP_ASTAS	PF00089	GO:0004252;GO:0006508	IPR001254;IPR001314;IPR009003
OG0000028	3	0	TRINITY_DN252420_c2_g1_i2.p1	O. patagonica	Serine protease 27, EC 3.4.21.- (Marapsin) (Pancreasin)	PRS27_RAT	PF00089	GO:0004252;GO:0006508	IPR001254;IPR001314;IPR009003
OG0000042	1	0	rna30870	S. pistillata	CUB and zona pellucida-like domain-containing protein 1	A0A2B4REH0	PF00100		IPR001507
OG0000051	1	1	TRINITY_DN262021_c5_g1_i1.p1	O. patagonica	MAM and LDL-receptor class A domain-containing protein 1	A0A2B4S394	PF00040;PF00629	GO:0016020	IPR000998;IPR000562;IPR013320;IPR035992;IPR013806
OG0000051	1	1	rna19450	S. pistillata	MAM and LDL-receptor class A domain-containing protein 1	A0A2B4S394	PF00629;PF00088;PF00057;PF00040	GO:0016020;GO:0005515	IPR000998;IPR000519;IPR002172;IPR000562;IPR000772;IPR013320;IPR036055;IPR035992;IPR017994;IPR013806;IPR044913
OG0000079	1	0	rna8767	S. pistillata	Collagenase 3	A0A2B4SM34	PF01471;PF00413	GO:0004222;GO:0006508;GO:0008270;GO:0031012;GO:0008237	IPR002477;IPR001818;IPR006026;IPR036365;IPR021190
OG0000081	1	0	TRINITY_DN259864_c1_g1_i6.p1	O. patagonica	PC3-like endoprotease variant B	A0A2B4SW23	PF16470;PF00082;PF01483	GO:0004252;GO:0006508;GO:0008236	IPR032815;IPR002884;IPR000209;IPR015500;IPR008979;IPR036852
OG0000084	1	0	rna33157	S. pistillata	Sacsin	A0A2B4RBM2	PF05168		IPR007842;IPR036890;IPR036869
OG0000091	1	0	rna13457	S. pistillata	Transmembrane protease serine 9	A0A2B4SA38	PF00089	GO:0004252;GO:0006508	IPR001254;IPR001314;IPR009003
OG0000091	2	0	rna13458	S. pistillata	Transmembrane protease serine 9	A0A2B4SA38	PF00089	GO:0004252;GO:0006508	IPR001254;IPR009003;IPR001314
OG0000099	1	0	rna31795	S. pistillata	Chromatin modification-related protein YNG2	A0A2B4REL5	PF02902;PF09588	GO:0006508;GO:0008234	IPR003653;IPR019787;IPR019080;IPR001965;IPR011011;IPR011335;IPR038765
OG0000150	1	0	rna20135	S. pistillata	actin,cytoplasmic isoform X1 [Stylophora pistillata]	XP_022795459	PF00022		IPR004000;IPR043129
OG0000150	2	0	rna4839	S. pistillata	actin-3 [Stylophora pistillata]	XP_022780033	PF00022		IPR004000;IPR043129
OG0000158	1	0	rna2965	S. pistillata	Proto-oncogene tyrosine-protein kinase receptor Ret (Fragment)	A0A2B4RD27	PF07699;PF01404;PF07714	GO:0005515;GO:0004713;GO:0006468;GO:0004672;GO:0005524	IPR011641;IPR001090;IPR020635;IPR001245;IPR000719;IPR009030;IPR011009;IPR008979
OG0000165	1	0	rna7883	S. pistillata	Uncharacterized protein	A0A2B4SHM0	PF16977		IPR031569
OG0000184	1	0	rna32311	S. pistillata	Regulatory protein AfsR	A0A2B4R7V2	PF00931;PF18738	GO:0043531	IPR002182;IPR041249;IPR027417;IPR011990
OG0000206	1	0	rna19620	S. pistillata	polyubiquitin-C [Stylophora pistillata]	XP_022794920	PF00240	GO:0005515	IPR000626;IPR029071;IPR019956
OG0000212	1	0	rna26337	S. pistillata	tubulin beta-4B chain [Stylophora pistillata]	XP_022801783	PF00091;PF03953	GO:0003924;GO:0005525;GO:0005874;GO:0007017	IPR003008;IPR018316;IPR000217;IPR002453;IPR008280;IPR036525
OG0000222	1	0	TRINITY_DN255779_c0_g1_i4.p1	O. patagonica	Peroxidasin-like	A0A2B4SRQ6	PF03098		IPR019791;IPR010255
OG0000280	1	1	TRINITY_DN262113_c1_g1_i1.p1	O. patagonica	Protein dachsous	A0A2B4RUG8	PF00028	GO:0005509;GO:0007156;GO:0016020	IPR002126;IPR015919
OG0000280	1	1	rna22913	S. pistillata	Protein dachsous	A0A2B4RUG8	PF01049;PF00028	GO:0005509;GO:0007156;GO:0016020	IPR002126;IPR000233;IPR015919
OG0000308	1	0	rna23561	S. pistillata	Low-density lipoprotein receptor-related protein 8	A0A2B4RUZ0	PF14670;PF00058;PF00057;PF12662	GO:0005509;GO:0005515	IPR001881;IPR002172;IPR000033;IPR026823;IPR000742;IPR036055;IPR009030
OG0000311	1	0	rna35119	S. pistillata	Neurogenic locus Notch protein	A0A2B4RRK9	PF00094;PF12661;PF00008	GO:0005509	IPR000742;IPR001881;IPR001846;IPR013032;IPR009030
OG0000353	1	0	TRINITY_consensus_OG0000353.p1	O. patagonica	CD109 antigen	A0A2B4SN98
OG0000375	1	0	TRINITY_DN260052_c2_g1_i12.p1	O. patagonica	Contactin-1 (Fragment)	A0A2B4R631	PF00041;PF13882	GO:0005515	IPR003961;IPR026966;IPR036116
OG0000395	1	0	TRINITY_DN246962_c3_g2_i1.p1	O. patagonica	Uncharacterized protein	A0A2B4RE82
OG0000426	1	0	TRINITY_DN243477_c0_g1_i5.p1	O. patagonica	Alkaline phosphatase, tissue-nonspecific isozyme (AP-TNAP) (TNAP) (TNSALP) (EC 3.1.3.1) (Alkaline phosphatase liver/bone/kidney isozyme) (Phosphoamidase) (Phosphocreatine phosphatase) (EC 3.9.1.1)	PPBT_BOVIN	PF00245	GO:0016791	IPR001952;IPR017850
OG0000426	2	0	TRINITY_DN245874_c0_g2_i2.p1	O. patagonica	Alkaline phosphatase, tissue-nonspecific isozyme (AP-TNAP) (TNSALP) (EC 3.1.3.1) (Phosphoamidase)	PPBT_CHICK	PF00245	GO:0016791	IPR001952;IPR017850
OG0000542	1	0	TRINITY_DN241054_c1_g1_i1.p1	O. patagonica	DBH-like monooxygenase protein 1, EC 1.14.17.- (DBH-related protein) (Monooxygenase X)	MOXD1_MOUSE	PF03351	GO:0004500	IPR005018;IPR000945
OG0000550	1	0	rna24139	S. pistillata	Apolipophorin	A0A2B4RUI0	PF01347;PF06448;PF08742;PF00094;PF09172	GO:0005319;GO:0006869	IPR001747;IPR009454;IPR001846;IPR015255;IPR014853;IPR015819;IPR011030
OG0000567	1	0	rna2853	S. pistillata	Contactin-associated protein-like 2	A0A2B4SVV2	PF02210	GO:0071205	IPR001791;IPR029831;IPR003585;IPR000742;IPR013320
OG0000660	1	0	rna5126	S. pistillata	Tenascin-X	A0A2B4SMH3	PF00094;PF02210;PF13385	GO:0007154;GO:0016020	IPR001846;IPR000742;IPR001774;IPR001791;IPR002049;IPR013320
OG0000688	1	0	rna13723	S. pistillata	Complement C3	A0A2B4SDG2	PF17791;PF01759;PF07678;PF07703;PF17789;PF00207;PF01835;PF07677;PF17790	GO:0005576;GO:0005615;GO:0005515;GO:0004866	IPR000020;IPR018933;IPR041555;IPR011625;IPR009048;IPR011626;IPR040839;IPR001134;IPR001599;IPR002890;IPR041425;IPR008930;IPR018081;IPR036595;IPR008993
OG0000691	1	0	rna32671	S. pistillata	Uncharacterized protein	A0A2B4RD40
OG0000703	1	0	rna14661	S. pistillata	MAGUK p55 subfamily member 7	A0A2B4S9I9	PF00018;PF00625;PF02828;PF00595	GO:0005515	IPR001478;IPR001452;IPR004172;IPR008144;IPR008145;IPR014775;IPR027417;IPR036028;IPR036892;IPR036034
OG0000842	1	0	rna6292	S. pistillata	uncharacterized protein LOC111322521 [Stylophora pistillata]	XP_022781364
OG0000848	1	0	TRINITY_DN256527_c0_g1_i3.p1	O. patagonica	Xaa-Pro aminopeptidase 2	A0A2B4S4C4	PF00557;PF01321;PF16189;PF16188	GO:0016787	IPR000994;IPR000587;IPR032416;IPR036005;IPR029149
OG0000921	1	1	TRINITY_DN255195_c4_g2_i2.p1	O. patagonica	Uncharacterized protein	A0A2B4SRX6
OG0000921	1	1	rna5498	S. pistillata	Uncharacterized protein	A0A2B4SRX6
OG0000921	2	1	TRINITY_DN254703_c0_g4_i3.p1	O. patagonica	Uncharacterized protein	A0A2B4SQ90
OG0000921	2	1	rna7162	S. pistillata	Uncharacterized protein	A0A2B4SQ90
OG0000921	3	1	TRINITY_DN245078_c1_g1_i1.p1	O. patagonica	Uncharacterized protein	A0A2B4SPA7
OG0000921	3	1	rna6756	S. pistillata	Uncharacterized protein	A0A2B4SPA7
OG0000924	1	0	TRINITY_DN253393_c2_g1_i1.p1	O. patagonica	Insoluble matrix shell protein 1	A0A2B4SWP9
OG0000937	1	0	rna46	S. pistillata	protocadherin-like protein [Stylophora pistillata]	XP_022784808	PF00008;PF02210;PF00028;PF01049	GO:0005509;GO:0007156;GO:0016020;GO:0098609	IPR000742;IPR002126;IPR001791;IPR039808;IPR001881;IPR000233;IPR015919;IPR013320
OG0000941	1	0	rna30003	S. pistillata	ZU5 domain-containing protein	A0A2B4RCL8	PF00791		IPR000906
OG0001066	1	0	TRINITY_DN259355_c1_g1_i1.p1	O. patagonica	Glypican-1	A0A2B4SDA6	PF01153	GO:0009966;GO:0046658;GO:0062023	IPR001863
OG0001175	1	0	rna12971	S. pistillata	Hephaestin	A0A2B4SD74	PF07731;PF07732	GO:0005507;GO:0016491	IPR011706;IPR011707;IPR045087;IPR008972
OG0001175	2	0	TRINITY_Consensus_OG0001175.p1	O. patagonica
OG0001300	1	0	rna29308	S. pistillata	Thioredoxin reductase 3	A0A2B4RK27
OG0001378	1	0	rna30592	S. pistillata	Protein FAM208A	A0A2B4RGX8	PF12509	GO:0007129;GO:0007140;GO:0010569	IPR022188;IPR026616
OG0001402	1	0	TRINITY_DN246965_c3_g1_i1.p1	O. patagonica	Uncharacterized protein	A0A2B4RZ47
OG0001402	2	0	TRINITY_DN253693_c0_g2_i1.p1	O. patagonica	Uncharacterized protein	A0A2B4RZ47
OG0001404	1	0	TRINITY_Consensus_OG0001404.p1	O. patagonica	Inter-alpha-trypsin inhibitor heavy chain H4	A0A2B4SDJ3
OG0001542	1	0	rna19036	S. pistillata	Mammalian ependymin-related protein 1	A0A2B4S3F7	PF00811	GO:0005509;GO:0005576;GO:0007160	IPR001299
OG0001546	1	0	TRINITY_DN246305_c4_g1_i4.p1	O. patagonica	Phosphatidylethanolamine-binding protein 4	A0A2B4SRC9	PF01161		IPR008914;IPR036610
OG0001710	1	0	TRINITY_DN223674_c0_g1_i1.p1	O. patagonica
OG0001710	2	0	TRINITY_Consensus_OG0001710.p1	O. patagonica
OG0001724	1	0	rna23415	S. pistillata	glyceraldehyde-3-phosphate dehydrogenase-like [Stylophora pistillata]	XP_022798778	PF02800;PF00044	GO:0016620;GO:0051287	IPR020831;IPR020829;IPR020828;IPR036291
OG0001840	1	0	TRINITY_DN260006_c3_g2_i7.p1	O. patagonica	Tolloid-like protein 2	A0A2B4SAT9	PF04389	GO:0008235	IPR007484
OG0001844	1	0	TRINITY_DN249118_c1_g1_i1.p1	O. patagonica	Deleted in malignant brain tumors 1 protein	A0A2B4SUF2	PF00431		IPR000859;IPR035914
OG0001844	2	0	TRINITY_DN249548_c3_g1_i1.p1	O. patagonica	Deleted in malignant brain tumors 1 protein	A0A2B4SYQ8	PF00431		IPR000859;IPR035914
OG0001964	1	0	TRINITY_DN228609_c0_g1_i1.p1	O. patagonica	Fibrillin-3	A0A2B4SFA2
OG0002119	1	0	TRINITY_DN244580_c0_g1_i1.p1	O. patagonica	Metalloendopeptidase (EC 3.4.24.-)	A0A2B4RII3	PF00090;PF01400;PF01549;PF00629	GO:0016020;GO:0004222;GO:0006508;GO:0008237;GO:0008270	IPR000884;IPR000998;IPR001506;IPR003582;IPR006026;IPR036383;IPR013320
OG0002195	1	0	rna28031	S. pistillata	Counting factor associated protein D	A0A2B4RLR0	PF08246;PF00112	GO:0006508;GO:0008234	IPR000668;IPR013201;IPR038765
OG0002215	1	0	TRINITY_DN226320_c0_g1_i1.p1	O. patagonica	Golgi apparatus protein 1	A0A2B4RWU0	PF00839	GO:0016020	IPR001893;IPR039728
OG0002215	2	0	TRINITY_DN262318_c6_g1_i3.p1	O. patagonica	Golgi apparatus protein 1	A0A2B4RWU0	PF00839	GO:0000139;GO:0016020	IPR017873;IPR001893;IPR039728
OG0002585	1	0	TRINITY_DN261786_c6_g1_i4.p1	O. patagonica	UPF0577 protein KIAA1324-like	A0A2B4SJ47
OG0002629	1	0	rna31670	S. pistillata	Condensin-2 complex subunit D3	A0A2B4RDN5
OG0002687	1	0	TRINITY_DN256872_c0_g2_i1.p1	O. patagonica	Polycystic kidney disease protein 1-like 1	A0A2B4SPA5	PF02010;PF00801		IPR000601;IPR002859;IPR014010;IPR022409;IPR035986
OG0002779	1	0	TRINITY_DN247285_c3_g1_i7.p1	O. patagonica	Carbonic anhydrase 2	A0A2B4RT58	PF00194;PF01391	GO:0004089;GO:0008270	IPR001148;IPR023561;IPR008160;IPR036398
OG0002779	2	1	TRINITY_Consensus_OG0002779.p1	O. patagonica	Carbonic anhydrase	C0IX24	PF00194	GO:0004089;GO:0008270	IPR023561;IPR001148;IPR036398
OG0002779	2	1	rna25914	S. pistillata	Carbonic anhydrase	C0IX24	PF00194	GO:0004089;GO:0008270	IPR001148;IPR023561;IPR036398
OG0002924	1	0	TRINITY_DN250836_c0_g1_i10.p1	O. patagonica	Uncharacterized protein	A0A2B4SX33
OG0002988	1	0	rna31454	S. pistillata	SLIT-ROBO Rho GTPase-activating protein 1	A0A2B4RE46	PF00620;PF00611	GO:0007165	IPR000198;IPR001060;IPR031160;IPR027267;IPR008936
OG0003023	1	0	TRINITY_DN261383_c4_g1_i5.p1	O. patagonica	Calsyntenin-2	A0A2B4S5H8	PF13385	GO:0005509;GO:0007156;GO:0016020	IPR002126;IPR026914;IPR015919;IPR013320
OG0003113	1	0	TRINITY_DN241987_c1_g1_i4.p1	O. patagonica			PF02221		IPR003172;IPR014756
OG0003362	1	0	TRINITY_DN261862_c4_g1_i1.p1	O. patagonica	TATA-binding protein-associated factor 172	A0A2B4S2D2	PF12054;PF00176;PF00271	GO:0005524;GO:0070615	IPR022707;IPR001650;IPR000330;IPR014001;IPR027417;IPR016024
OG0003754	1	0	rna33781	S. pistillata	Microtubule-associated tumor suppressor 1-like	A0A2B4R8X5	PF01302		IPR000938;IPR036859
OG0003845	1	1	TRINITY_DN254396_c1_g1_i2.p1	O. patagonica	Otoancorin	A0A2B4SUC9
OG0003845	1	1	rna4874	S. pistillata	uncharacterized protein LOC111321434 [Stylophora pistillata]	XP_022780049
OG0004567	1	0	TRINITY_DN245599_c0_g3_i1.p1	O. patagonica	Omega-6 fatty acid desaturase, endoplasmic reticulum isozyme 1	A0A2B4RD45	PF00487	GO:0006629	IPR005804
OG0004951	1	0	rna21699	S. pistillata	Uncharacterized protein	A0A2B4RVF2
OG0004951	2	0	rna21701	S. pistillata	Uncharacterized protein	A0A2B4RVF2
OG0005353	1	0	TRINITY_DN262316_c6_g2_i2.p1	O. patagonica	Phosphatidylinositol phosphatase PTPRQ (Fragment)	A0A2B4R5S8
OG0005915	1	0	TRINITY_DN254581_c0_g1_i4.p1	O. patagonica	Follistatin	A0A2B4T2X2	PF00050;PF07648	GO:0005515	IPR002350;IPR003645;IPR036058
OG0006378	1	0	rna20555	S. pistillata	kielin/chordin-like protein [Stylophora pistillata]	XP_022795871	PF00093;PF13385	GO:0005515	IPR001007;IPR013320
OG0006565	1	0	rna15154	S. pistillata	PHD finger protein 21A	A0A2B4S763	PF00628		IPR019787;IPR001965;IPR011011
OG0008309	1	1	TRINITY_DN259018_c0_g2_i4.p1	O. patagonica	Hemicentin-1	A0A2B4SKM3	PF00090;PF00754;PF00092		IPR002035;IPR000884;IPR000421;IPR036383;IPR008979;IPR036465
OG0008309	2	1	TRINITY_DN261328_c0_g1_i3.p1	O. patagonica	Collagen alpha-6(VI) chain	A0A2B4SLF6	PF00090;PF00754;PF00092		IPR000421;IPR000884;IPR002035;IPR036383;IPR036465;IPR008979
OG0008309	2	1	rna8309	S. pistillata	Collagen alpha-6(VI) chain	A0A2B4SLF6	PF00092;PF00090;PF00754		IPR000884;IPR002035;IPR000421;IPR036383;IPR036465;IPR008979
OG0008351	1	0	TRINITY_DN233393_c0_g1_i1.p1	O. patagonica	Carbonic anhydrase 2, EC 4.2.1.1 (Carbonate dehydratase 2, CA2) [Cleaved into: Carbonic anhydrase 2 large chain; Carbonic anhydrase 2 small chain ]	CAH2_CHLRE	PF00194	GO:0004089;GO:0008270	IPR023561;IPR001148;IPR036398
OG0009131	1	0	TRINITY_DN252074_c1_g5_i1.p1	O. patagonica	45 kDa calcium-binding protein (Stromal cell-derived factor 4)	A0A2B4SUS9	PF13499	GO:0005509	IPR002048;IPR027240;IPR011992;IPR003299
OG0009883	1	0	TRINITY_DN241490_c0_g1_i5.p1	O. patagonica	Myeloid protein 1 (p33)	MIM1_CHICK
OG0010006	1	0	rna9514	S. pistillata	Cation channel sperm-associated protein subunit beta	A0A2B4SL99	PF15149	GO:0036128	IPR028748
OG0010473	1	0	rna2228	S. pistillata	protein MLP1-like [Stylophora pistillata]	XP_022797264
OG0011795	1	0	TRINITY_DN376502_c0_g1_i1.p1	O. patagonica			PF00235	GO:0003779	IPR005455
OG0012557	1	0	TRINITY_DN252573_c1_g1_i5.p1	O. patagonica	Cellular tumor antigen p53	A0A2B4SCF0	PF00870	GO:0003677;GO:0003700;GO:0005634;GO:0006355;GO:0006915;GO:0000976	IPR002117;IPR011615;IPR008967
OG0012603	1	0	TRINITY_DN251280_c7_g1_i3.p1	O. patagonica
OG0013869	1	0	rna31190	S. pistillata	Collagen alpha-1(XXVII) chain A	A0A2B4REM4	PF02140;PF01391	GO:0030246	IPR000922;IPR008160
OG0013974	1	0	TRINITY_DN243855_c0_g2_i2.p1	O. patagonica	Uncharacterized protein	A0A2B4R8Q5
OG0014266	1	0	rna16954	S. pistillata	DENN domain-containing protein 5A	A0A2B4S7R2	PF00071	GO:0003924;GO:0005525;GO:0007165;GO:0016020	IPR001806;IPR005225;IPR020849;IPR027417
OG0014933	1	0	TRINITY_DN241447_c0_g1_i2.p1	O. patagonica	Neurogenic locus notch homolog protein 2, Notch 2, hN2 [Cleaved into: Notch 2 extracellular truncation, N2ECD; Notch 2 intracellular domain, N2ICD ]	NOTC2_HUMAN	PF00008	GO:0005509	IPR000742;IPR001881;IPR003582
OG0016549	1	0	TRINITY_DN238012_c0_g1_i2.p1	O. patagonica			PF03045		IPR004133;IPR006207
OG0018440	1	0	rna708	S. pistillata	Matrilin-3	A0A2B4SV97	PF00092		IPR002035;IPR036465
OG0018812	1	0	rna18148	S. pistillata	trichohyalin-like isoform X1 [Stylophora pistillata]	XP_022793420
OG0019094	1	0	TRINITY_DN162454_c0_g1_i1.p1	O. patagonica			PF00484	GO:0004089;GO:0008270	IPR001765;IPR036874
OG0019119	1	0	TRINITY_DN373226_c0_g1_i1.p1	O. patagonica			PF13349		IPR025164
NAO	1	0	TRINITY_DN120225_c0_g1_i1.p1	O. patagonica	Protein mini spindles	MSPS_DROME
NAO	1	0	TRINITY_DN217722_c0_g1_i1.p1	O. patagonica
NAO	1	0	TRINITY_DN228526_c0_g2_i1.p1	O. patagonica			PF00194	GO:0004089;GO:0008270	IPR001148;IPR023561;IPR036398
NAO	1	0	TRINITY_DN235027_c0_g1_i1.p1	O. patagonica	Glutamyl aminopeptidase, EAP, EC 3.4.11.7 (Aminopeptidase A, AP-A) (BP-1/6C3 antigen) (CD antigen CD249)	AMPE_MOUSE	PF01433	GO:0008237;GO:0008270	IPR033581;IPR014782
NAO	1	0	TRINITY_DN238207_c4_g1_i1.p1	O. patagonica
NAO	1	0	TRINITY_DN239033_c0_g2_i2.p1	O. patagonica
NAO	1	0	TRINITY_DN253450_c2_g2_i2.p1	O. patagonica
NAO	1	0	TRINITY_DN27101_c0_g1_i1.p1	O. patagonica
NAO	1	0	TRINITY_DN377484_c0_g1_i1.p1	O. patagonica
NAO	1	0	TRINITY_DN65826_c0_g1_i1.p1	O. patagonica
NAO	1	0	rna1225	S. pistillata	Synapsin-2	A0A2B4SWD8	PF02078;PF02750	GO:0005524;GO:0046872	IPR020897;IPR011761;IPR020898;IPR016185;IPR001359
NAO	1	0	rna2475	S. pistillata	Uncharacterized protein	A0A2B4SXD0
NAO	1	0	rna8310	S. pistillata	Hemicentin-1	A0A2B4SKM3	PF00090;PF00754;PF00092		IPR000884;IPR000421;IPR002035;IPR036465;IPR036383;IPR008979
NAO	1	0	rna11721	S. pistillata	Major yolk protein	A0A2B4SFK3	PF00405		IPR001156
NAO	1	0	rna14313	S. pistillata	Endothelin-converting enzyme 1	A0A2B4SCF1	PF05649;PF01431	GO:0006508;GO:0004222	IPR008753;IPR000718;IPR018497
NAO	1	0	rna18823	S. pistillata	Uncharacterized protein	A0A2B4S4I5
NAO	1	0	rna20136	S. pistillata	actin,cytoplasmic isoform X1 [Stylophora pistillata]	XP_022795459	PF00022		IPR004000;IPR043129
NAO	1	0	rna23430	S. pistillata	Vitellogenin	A0A2B4SSW5	PF00094;PF01347;PF09175;PF09172	GO:0005319;GO:0006869	IPR001846;IPR001747;IPR015258;IPR015255;IPR011030;IPR015819
NAO	1	0	rna26199	S. pistillata	mucin-like protein isoform X2 [Stylophora pistillata]	XP_022801633	PF07645;PF12662;PF00094;PF06119;PF14670	GO:0005509;GO:0007160	IPR005533;IPR001881;IPR001846;IPR000742;IPR026823;IPR003886;IPR009030
NAO	1	0	rna28381	S. pistillata	Uncharacterized protein	A0A2B4RL15
NAO	1	0	rna29612	S. pistillata	Uncharacterized protein	A0A2B4RJ63
NAO	1	0	rna32597	S. pistillata	uncharacterized protein LOC111345087 isoform X3 [Stylophora pistillata]	XP_022808084	PF00080	GO:0006801;GO:0046872	IPR001424;IPR036423
NAO	1	0	rna33096	S. pistillata	Uncharacterized protein	A0A2B4RAJ0	PF01223	GO:0003676;GO:0016787;GO:0046872	IPR001604;IPR039015;IPR020821;IPR044925
NAO	1	0	rna33782	S. pistillata	Microtubule-associated tumor suppressor 1-like	A0A2B4R8X5	PF01302		IPR000938;IPR036859
