# Supplementary material for: Different skeletal protein toolkits achieve similar structure and performance in the tropical coral Stylophora pistillata and the temperate Oculina patagonica
Source: Sci Rep. 2022 Oct 4;12:16575. doi: 10.1038/s41598-022-20744-0 (PMC9532382; doi:10.1038/s41598-022-20744-0)
Supplement: Supplementary file 4 — Supplementary Information 4. [file 41598_2022_20744_MOESM4_ESM.xlsx]

## Sheet: 4_sps_comp
Oculina patagonica	Stylophora pistillata	Acropora digitifera	Acropora millepora	UniProt Description	NCBI Accession	NCBI Description
TRINITY_DN255195_c4_g2_i2.p1	A0A2B4SRX6	XP_015752275.1	JR991407.1	Uncharacterized protein	XP_022780690.1	Skeletal aspartic acid-rich protein 2-like [Stylophora pistillata]
TRINITY_DN245078_c1_g1_i1.p1	A0A2B4SPA7	XP_015755537.1	JR972076.1	Uncharacterized protein	XP_022781915.1	Acidic skeletal organic matrix protein-like [Stylophora pistillata]
TRINITY_DN254703_c0_g4_i3.p1	A0A2B4SQ90	XP_015768604.1	JT001945.1	Uncharacterized protein	XP_022782398.1	Skeletal aspartic acid-rich protein 1-like [Stylophora pistillata]
TRINITY_DN261328_c0_g1_i3.p1	A0A2B4SLF6	XP_015775528.1	JT016638.1	Collagen alpha-6(VI) chain	XP_022783430	Coadhesin-like [Stylophora pistillata]
TRINITY_Consensus_OG0001175.p1	A0A2B4SD74	XP_015767583.1	JT019463.1	Hephaestin	PFX27049.1	Hephaestin [Stylophora pistillata]
TRINITY_DN262021_c5_g1_i1.p1	A0A2B4S394	XP_015771669.1	JR994474.1	MAM and LDL-receptor class A domain-containing protein 1	PFX23038.1	MAM and LDL-receptor class A domain-containing protein 1 [Stylophora pistillata]
-	A0A2B4SVV2	XP_015755824.1; XP_015761392.1; XP_015780817.1	JR980881.1	Contactin-associated protein-like 2	XP_022804012.1	EGF and laminin G domain-containing protein-like [Stylophora pistillata]
-	A0A2B4RVF2	-	JT014391.1	Uncharacterized protein	XP_022796981.1	Uncharacterized skeletal organic matrix protein 8-like [Stylophora pistillata]
TRINITY_Consensus_OG0002779.p1	C0IX24	-	-	Carbonic anhydrase	ACE95141.1	Carbonic anhydrase [Stylophora pistillata]
TRINITY_DN262113_c1_g1_i1.p1	A0A2B4RUG8	-	-	Protein dachsous	XP_022798258	Protein dachsous-like [Stylophora pistillata]
TRINITY_DN254396_c1_g1_i2.p1	A0A2B4SUC9	-	-	Otoancorin	XP_022780049	Uncharacterized protein LOC111321434 [Stylophora pistillata]
TRINITY_Consensus_OG0001710.p1; TRINITY_DN223674_c0_g1_i1.p1	-	XP_015769089.1	-	-	XP_015769089.1	PREDICTED: vitellogenin-like isoform X1 [Acropora digitifera]
TRINITY_DN253450_c2_g2_i2.p1	-	XP_015767765.1	-	-	XP_015767765.1	PREDICTED: secreted acidic protein 1A-like [Acropora digitifera]
TRINITY_DN247285_c3_g1_i7.p1	-	-	JR998014.1	-	JR998014.1	Putative carbonic anhydrase [Acropora millepora]
-	-	XP_015750806.1	JR982706.1	-	JR982706.1	Uncharacterized skeletal organic matrix protein 2 [Acropora millepora]
-	-	XP_015760332.1;XP_015760331.1	JT021412.1	-	JT021412.1	Uncharacterized skeletal organic matrix protein 1 isoform X1 [Acropora millepora]
-	-	XP_015752125.1	JR991141.1	-	JR991141.1	Polycystic kidney disease 1-related protein [Acropora millepora]
-	-	XP_015751001.1	HM163215	-	HM163215	Galaxin [Acropora millepora]
-	-	XP_015776241.1	JR989025.1	-	JR989025.1	CUB domain-containing protein [Acropora millepora]
-	-	XP_015776195.1	JT013896.1	-	JT013896.1	Threonine-rich protein isoform X1 [Acropora millepora]
-	-	XP_015751003.1	JR976690.1	-	JR976690.1	Galaxin-2 [Acropora millepora]
