# Supplementary material for: Different skeletal protein toolkits achieve similar structure and performance in the tropical coral Stylophora pistillata and the temperate Oculina patagonica
Source: Sci Rep. 2022 Oct 4;12:16575. doi: 10.1038/s41598-022-20744-0 (PMC9532382; doi:10.1038/s41598-022-20744-0)
Supplement: Supplementary file 5 — Supplementary Information 5. [file 41598_2022_20744_MOESM5_ESM.xlsx]

## Sheet: revigo_goList
Oculina patagonica
Biological process
Light green	Blue	Red	Orange	Pink	Light purple
Lipid transport	Homophilic cell adhesion via plasma membrane adhesion molecules	Semaphorin-plexin signaling pathway (SPSP)	Microtubule polymerization (MP)	DNA integration	Apoptotic process
		Regulation of signal transduction (RST)		Proteolysis
		Endothelial cell chemotaxis		Lipid metabolic process
		Signal transduction
		Animal organ morphogenesis
Cellular process
Light blue	Blue	Light green	Pink
Extracellular matrix	Extracellular space (ES)	Golgi membrane	Membrane
Anchored component of plasma membrane (ACPM)		Nucleus
Molecular function
Light blue	Red	Brown	Yellow-green	Light purple	Purple	Pink	Light pink	Light green	Green	Orange
Calcium ion binding	Dopamine beta-monooxygenase activity (Dop Act)	Growth factor binding (GFB)	DNA binding	Semaphorin receptor activity (SRA)	Serine-type endopeptidase activity	Lipid transporter activity (LTA)	Nucleosome-dependent ATPase activity (Nd-ATP act)	Carbonate dehydratase activity	Hydrolase activity (HA)	Protein binding
Zinc ion binding	Oxidoreductase activity (OA)	Microtubule plus-end binding (MpeB)	Transcription cis-regulatory region binding (TRB)	DNA-binding transcription factor activity (DNA TF act)	Microtubule plus end polymerase (MpeP)
GTP binding					Phosphatase activity (PA)
Stylophora pistillata
Biological process
Blue	Light green	Green	Red	Light pink	Light blue	Light orange
Homophilic cell adhesion via plasma membrane adhesion molecules (Homophilic cell adhesion)	Lipid transport	Microtubule-based process (MbP)	Regulation of signal transduction (RST)	Protein phosphorylation	Cell communication	Superoxide metabolic process (SMP)
	Protein localization to juxtaparanode region of axon (Prot local)		Signal transduction	DNA integration (DNA int)
			Animal organ morphogenesis (AOM)	Proteolysis
Cellular component
Blue	Light blue	Light green	Light Pink
Extracellular region	CatSper complex	Microtubule	Membrane
Extracellular space	Extracellular matrix
Molecular function
Light blue	Purple	Red	Light Orange	Pink	Light purple	Light green	Blue	Green
ADP binding (AB)	GTPase activity	Oxidoreductase activity	Protein binding	Lipid transporter activity	Endopeptidase inhibitor activity (EIA)	Carbonate dehydratase activity (CDA)	Carbohydrate binding (CB)	Hydrolase activity (HA)
Calcium ion binding	Protein kinase activity			Scavenger receptor activity (SRA)
GTP binding	Serine-type endopeptidase activity
NAD binding
Nucleic acid binding (NAB)
Zinc ion binding
